# Supplementary material for: The Acute Effects of a Fast-Food Meal Versus a Mediterranean Food Meal on the Autonomic Nervous System, Lung Function, and Airway Inflammation: A Randomized Crossover Trial
Source: Nutrients. 2025 Feb 8;17(4):614. doi: 10.3390/nu17040614 (PMC11858349; doi:10.3390/nu17040614)
Supplement: Supplementary file 1 [file nutrients-17-00614-s001.zip]

Archive with 1 entries (1 files):
- nutrients-3439110-supplementary.pdf
